# Supplementary material for: Promoting Child Wellness: A Narrative Review of Positive Childhood Experiences
Source: Behav Sci (Basel). 2025 Oct 22;15(11):1432. doi: 10.3390/bs15111432 (PMC12649361; doi:10.3390/bs15111432)
Supplement: Supplementary file 1 [file behavsci-15-01432-s001.zip]

Archive with 1 entries (1 files):
- behavsci-3815212-supplementary.pdf
